# Supplementary material for: Multilayered Networks of SalmoNet2 Enable Strain Comparisons of the Salmonella Genus on a Molecular Level
Source: mSystems. 2022 Aug 1;7(4):e01493-21. doi: 10.1128/msystems.01493-21 (PMC9426430; doi:10.1128/msystems.01493-21)
Supplement: TEXT S1 [file msystems.01493-21-s0004.txt]

>yrep_promoter_yjcs_gallinarum
ttactttacccaacgattacgtccctgttgtttagcccgataaagggcctcgtccgctct
ggcaataatgccggtaacagtgtcaccggctgtggaaagggtgatgcccatactgacggt
gaccgtttcgctaaccgcagatgctgcatgcggcattgcggtttcacgcaggtttgtctg
aatacgttcagcaaccagtgcagcttcattcagcgacgacgaaggcagcacaacgacaaa
ctcctcgcccccgtaacgtgccaccaggtctgccggagtacgaaccgacctcttcattac
cccggccacctttgccagacaggcatcgccagcctggtgaccataatggtcgttatagtt
tttgaaatagtccacatcgagcatgatcagtgcaaacggctccgtctggcggagagcatc
cccaagaaaactttccattgaacgtcgattagcggtcccggtcagtgcatcctggtgagc
cataacgtcgagacgcgcgataagcatccggttttcctggtaacgcaaccaggcttcatc
aaaccagcgctgcaggataaagcgaccataaatgagtatggtggtaagagtaagccagac
taataaaaaccggatattcacatactggttaagctgcacactggccagcagggcggtcag
ccataacgggacgatgaaaaatagcaacgctggcagatgataataaagcgcagccagcgc
ggtaagcataaggatgacactgagaggccaggcaaaaggcagttgccaccagacaataaa
aaagtagctacaatagctccacatcagactgagaatcagcagcatcaccagacaaagagg
agtaaatctggccggaaggcggtaaatgaaaaggagtatcaggaacgaaaaaacaataat
actgcccataatatcgtctattaaaggcagtattccagtctgtgcactgatcgacttgtc
aaagtcactgatgagtatgtggcgaaataaaatgataagcgcaaaactgatattcacaaa
tgtgaaccacggaatacttacacgtagcgcttgcgtgaccatatctttatgatcctgcca
tatccttccagcactggaagtacggcgcctgtcgtccgaatcctgccccatccttaaccg
cctcatataatgaataattactatccagtgtagtgcgcagatacctcacagtgaaaaatg
gaaaagctatcaggccaggcagcatttttggctgatgagatgatttttgttccacagtga
cgaacttatagtcaaagcttctgtagtagggggaataattatagttgtctcccggaaacg
ggaagcgagcttaccccacttactaaaagaggatggaactggctgacgtaaaacacgatt
tatttgtatccataaatagcgaaatgtaacgttttggttatatttaaaagagagaaaatg
gtcagcaataactttaattgtttgaattaacagataattaatctaccagactgagtgata
cagaatatttttacatgaggggtacaaatgagacttaagttgatcgttaaaagttttgcg
ctggcggggctactctcttccactgcgctgacacctttatttgcacaggaagccccaaaa
ggtgccactgcttcaaccaagcaagctaacgatgcgctttataaccaacttcctttctct
gataacaccgatttcacgaatgcccataaaggctttatcgctggtttacctgaagaggtg
attaagggagagcaagggaatgtcatctggaatccacagcagtacgctttcataaaagaa
ggggaaaaatctcctgacactgttaaccctagtctgtggcgtcagtcccagctaatcaat
atcagtggcttgtttgaagtcacagacggcgtctaccagattcgtaaccttgatttatcc
aacatgacgattatcgaaggtaaagaggggattacggttgtcgatccgctggtttctgcg
gaaacagccaaagccggtatggatttgtatttcaaaaaccgtggcaataagcctgttgtc
gccatcatttatactcatagccatgttgaccactatggcggtgtgcgtggcgttgtcgat
gaagcggacgtgaaatccggcaaggtgaaagtgtatgcgcctgctggctttatggaggca
gcagtagccgagaatattatggccggcaacgtgatgagccgccgtgccagctatatgtat
ggcaacctcctgaaaccagatgcctccggccaggttggcgccggactggggacgaccacc
tctgcggggacggtgacactgattgcgcccactaatatcatcgataaagacggccagaaa
gaagtgattgatggcctgacttacgactttatgctggcccctggttcggaagccccttcg
gaaatgctgtggttcatcgaagagaagaaactcatcgaagccgcagaggacgtcactcac
accctgcataacacttactcgctacgtggcgcaaaaattcgtgagccgttgccgtggtcg
aaatatatcaacgaagctatagtgcgttggggtgacaaagctgaaattattatggcccag
caccactggccgacctggggtaacgagaatgttgttggtctgctgaaaagccagcgagac
ctgtatcgttatatcaatgaccagactctgcgcatggccaatgaaggtctgactcgcgac
gaaatagcggccaactttaaactaccggatagcctggcaaaaacctgggccaaccgcggc
tattacggctccatcagccatgacgtaaaagcaacgtatgtgctgtatctcggttggttc
gatggcaatccggcaacccttgatgagctgccacccgaagaagcggccaagaaatttgtt
gaatacatgggcggtgccgatgcgattcttcagaaagctaaagcagactttgaccagggg
aactaccgttgggttgctcaggtggtgagtaaggtcgtgtttgccgatccaaataaccag
aatgcacgtaaccttgaagccgatgcgctggagcaattggggtatcaggctgaatctggt
ccatggcgtaacttctacctgaccggtgcgcaggagctgcgtaacggtgtggttaaaggt
ccgacgccaaatacagcaagtccggataccgttcgggcgatgacccctgaaatgttcttc
gactttctggctgtacatatcaacggtgaaaaagcgggtaatgcccgggcggtatttaat
attgaccttggcagcgacggcggaaagtacaagcttgagctggaaaatggcgtgctgaac
cacacggctaatgctgaagcgaaagatgctgatgccacgattactctgaaccgtgacacg
ctgaataaaattatcctgaaggaagaaactctgaagcaggctcaagataaaggagaagtc
aacgttaccggtaatgctgcgaaactggatgagatgctgggctatatggacaagtttgag
ttctggttcaatatagttacaccataa
